# Supplementary material for: Development of Novel Quinoline-Based Sulfonamides as Selective Cancer-Associated Carbonic Anhydrase Isoform IX Inhibitors
Source: Int J Mol Sci. 2021 Oct 15;22(20):11119. doi: 10.3390/ijms222011119 (PMC8541628; doi:10.3390/ijms222011119)
Supplement: Supplementary file 1 [file ijms-22-11119-s001.zip]

Archive with 2 entries (2 files):
- ESI_Biological Evaluations.pdf
- NMR charts.pdf
